# Supplementary material for: Artificial intelligence–enabled sinus electrocardiograms for the detection of paroxysmal atrial fibrillation benchmarked against the CHARGE-AF score
Source: Eur Heart J Digit Health. 2025 Aug 22;6(6):1134–44. doi: 10.1093/ehjdh/ztaf100 (PMC12629645; doi:10.1093/ehjdh/ztaf100)
Supplement: ztaf100_Supplementary_Data [file ztaf100_supplementary_data.zip]

Archive with 2 entries (2 files):
- AFib Supp Figures 7.10.pptx
- Supp tables final 7.10.docx
